# Supplementary material for: Gastrodin Alleviates Angiotensin II-Induced Hypertension and Myocardial Apoptosis via Inhibition of the PRDX2/p53 Pathway In Vivo and In Vitro
Source: Pharmaceuticals (Basel). 2024 Sep 12;17(9):1200. doi: 10.3390/ph17091200 (PMC11434704; doi:10.3390/ph17091200)
Supplement: Supplementary file 1 [file pharmaceuticals-17-01200-s001.zip]

Archive with 1 entries (1 files):
- pharmaceuticals-3131985-supplementary.pdf
